# Supplementary material for: Generation of an inducible dCas9-SAM human PSC line for endogenous gene activation
Source: Front Cell Dev Biol. 2024 Nov 29;12:1484955. doi: 10.3389/fcell.2024.1484955 (PMC11638181; doi:10.3389/fcell.2024.1484955)
Supplement: Supplementary file 4 [file DataSheet1.zip]

Archive with 6 entries (6 files):
- southern 2 (1).tif
- __MACOSX/._southern 2 (1).tif
- Left arm.tif
- __MACOSX/._Left arm.tif
- Right Arm and GAPDH.tif
- __MACOSX/._Right Arm and GAPDH.tif
